# Supplementary material for: Characterization of Gene Expression Suppression by Bovine Coronavirus Non-Structural Protein 1
Source: Viruses. 2025 Jul 13;17(7):978. doi: 10.3390/v17070978 (PMC12299145; doi:10.3390/v17070978)
Supplement: Supplementary file 1 [file viruses-17-00978-s001.zip]

Archive with 1 entries (1 files):
- viruses-3664889-supplementary.pdf
